# Supplementary material for: Ultrastable Conjugated Microporous Polymers Containing Benzobisthiadiazole and Pyrene Building Blocks for Energy Storage Applications
Source: Molecules. 2022 Mar 21;27(6):2025. doi: 10.3390/molecules27062025 (PMC8952824; doi:10.3390/molecules27062025)
Supplement: Supplementary file 1 [file molecules-27-02025-s001.zip]

Archive with 1 entries (1 files):
- molecules-1642910-supplementary.pdf
